# Supplementary material for: Evidence of host specificity in Lactobacillus johnsonii genomes and its influence on probiotic potential in poultry
Source: Poult Sci. 2023 Jun 10;102(9):102858. doi: 10.1016/j.psj.2023.102858 (PMC10331464; doi:10.1016/j.psj.2023.102858)
Supplement: Supplementary file 1 [file mmc1.xlsx]

## Sheet: Isolate_metadata
Isolate	Host Source	SRA accession	Bioproject_accession	Biosample_accession
UMNLJ118	Broiler chicken	SRR20636031	PRJNA316010	SAMN29951134
UMNLJ119	Broiler chicken	SRR20636029	PRJNA316010	SAMN29951135
UMNLJ120	Broiler chicken	SRR20636005	PRJNA316010	SAMN29951136
UMNLJ121	Broiler chicken	SRR20635981	PRJNA316010	SAMN29951137
UMNLJ122	Broiler chicken	SRR20635956	PRJNA316010	SAMN29951138
UMNLJ123	Broiler chicken	SRR20635929	PRJNA316010	SAMN29951139
UMNLJ124	Broiler chicken	SRR20635903	PRJNA316010	SAMN29951140
UMNLJ125	Broiler chicken	SRR20635879	PRJNA316010	SAMN29951141
UMNLJ126	Broiler chicken	SRR20635852	PRJNA316010	SAMN29951142
UMNLJ127	Broiler chicken	SRR20635826	PRJNA316010	SAMN29951143
UMNLJ128	Broiler chicken	SRR20636027	PRJNA316010	SAMN29951144
UMNLJ129	Broiler chicken	SRR20636024	PRJNA316010	SAMN29951145
UMNLJ130	Broiler chicken	SRR20636022	PRJNA316010	SAMN29951146
UMNLJ131	Broiler chicken	SRR20636020	PRJNA316010	SAMN29951147
UMNLJ132	Broiler chicken	SRR20636017	PRJNA316010	SAMN29951148
UMNLJ133	Broiler chicken	SRR20636015	PRJNA316010	SAMN29951149
UMNLJ134	Broiler chicken	SRR20636013	PRJNA316010	SAMN29951150
UMNLJ135	Broiler chicken	SRR20636011	PRJNA316010	SAMN29951151
UMNLJ136	Broiler chicken	SRR20636009	PRJNA316010	SAMN29951152
UMNLJ137	Broiler chicken	SRR20636007	PRJNA316010	SAMN29951153
UMNLJ138	Broiler chicken	SRR20636003	PRJNA316010	SAMN29951154
UMNLJ139	Broiler chicken	SRR20636001	PRJNA316010	SAMN29951155
UMNLJ140	Broiler chicken	SRR20635999	PRJNA316010	SAMN29951156
UMNLJ141	Broiler chicken	SRR20635997	PRJNA316010	SAMN29951157
UMNLJ142	Broiler chicken	SRR20635995	PRJNA316010	SAMN29951158
UMNLJ143	Broiler chicken	SRR20635993	PRJNA316010	SAMN29951159
UMNLJ144	Broiler chicken	SRR20635990	PRJNA316010	SAMN29951160
UMNLJ145	Broiler chicken	SRR20635988	PRJNA316010	SAMN29951161
UMNLJ146	Broiler chicken	SRR20635986	PRJNA316010	SAMN29951162
UMNLJ147	Broiler chicken	SRR20635983	PRJNA316010	SAMN29951163
UMNLJ148	Broiler chicken	SRR20635979	PRJNA316010	SAMN29951164
UMNLJ149	Broiler chicken	SRR20635977	PRJNA316010	SAMN29951165
UMNLJ150	Broiler chicken	SRR20635974	PRJNA316010	SAMN29951166
UMNLJ151	Broiler chicken	SRR20635972	PRJNA316010	SAMN29951167
UMNLJ152	Broiler chicken	SRR20635970	PRJNA316010	SAMN29951168
UMNLJ153	Broiler chicken	SRR20635968	PRJNA316010	SAMN29951169
UMNLJ154	Broiler chicken	SRR20635966	PRJNA316010	SAMN29951170
UMNLJ155	Broiler chicken	SRR20635964	PRJNA316010	SAMN29951171
UMNLJ156	Broiler chicken	SRR20635961	PRJNA316010	SAMN29951172
UMNLJ157	Broiler chicken	SRR20635958	PRJNA316010	SAMN29951173
UMNLJ158	Broiler chicken	SRR20635953	PRJNA316010	SAMN29951174
UMNLJ159	Broiler chicken	SRR20635950	PRJNA316010	SAMN29951175
UMNLJ160	Broiler chicken	SRR20635948	PRJNA316010	SAMN29951176
UMNLJ161	Broiler chicken	SRR20635945	PRJNA316010	SAMN29951177
UMNLJ162	Broiler chicken	SRR20635942	PRJNA316010	SAMN29951178
UMNLJ163	Broiler chicken	SRR20635940	PRJNA316010	SAMN29951179
UMNLJ164	Broiler chicken	SRR20635937	PRJNA316010	SAMN29951180
UMNLJ165	Broiler chicken	SRR20635935	PRJNA316010	SAMN29951181
UMNLJ166	Broiler chicken	SRR20635933	PRJNA316010	SAMN29951182
UMNLJ167	Broiler chicken	SRR20635931	PRJNA316010	SAMN29951183
UMNLJ168	Broiler chicken	SRR20635927	PRJNA316010	SAMN29951184
UMNLJ169	Broiler chicken	SRR20635925	PRJNA316010	SAMN29951185
UMNLJ170	Broiler chicken	SRR20635922	PRJNA316010	SAMN29951186
UMNLJ171	Broiler chicken	SRR20635920	PRJNA316010	SAMN29951187
UMNLJ172	Broiler chicken	SRR20635918	PRJNA316010	SAMN29951188
UMNLJ173	Broiler chicken	SRR20635916	PRJNA316010	SAMN29951189
UMNLJ174	Broiler chicken	SRR20635913	PRJNA316010	SAMN29951190
UMNLJ175	Broiler chicken	SRR20635910	PRJNA316010	SAMN29951191
UMNLJ176	Broiler chicken	SRR20635907	PRJNA316010	SAMN29951192
UMNLJ177	Broiler chicken	SRR20635905	PRJNA316010	SAMN29951193
UMNLJ178	Broiler chicken	SRR20635901	PRJNA316010	SAMN29951194
UMNLJ179	Broiler chicken	SRR20635898	PRJNA316010	SAMN29951195
UMNLJ180	Broiler chicken	SRR20635896	PRJNA316010	SAMN29951196
UMNLJ181	Broiler chicken	SRR20635893	PRJNA316010	SAMN29951197
UMNLJ182	Broiler chicken	SRR20635891	PRJNA316010	SAMN29951198
UMNLJ183	Broiler chicken	SRR20635889	PRJNA316010	SAMN29951199
UMNLJ184	Broiler chicken	SRR20635887	PRJNA316010	SAMN29951200
UMNLJ185	Broiler chicken	SRR20635885	PRJNA316010	SAMN29951201
UMNLJ186	Broiler chicken	SRR20635883	PRJNA316010	SAMN29951202
UMNLJ187	Broiler chicken	SRR20635881	PRJNA316010	SAMN29951203
UMNLJ188	Broiler chicken	SRR20635875	PRJNA316010	SAMN29951204
UMNLJ189	Broiler chicken	SRR20635873	PRJNA316010	SAMN29951205
UMNLJ190	Broiler chicken	SRR20635871	PRJNA316010	SAMN29951206
UMNLJ191	Broiler chicken	SRR20635868	PRJNA316010	SAMN29951207
UMNLJ192	Broiler chicken	SRR20635866	PRJNA316010	SAMN29951208
UMNLJ193	Broiler chicken	SRR20635863	PRJNA316010	SAMN29951209
UMNLJ194	Broiler chicken	SRR20635861	PRJNA316010	SAMN29951210
UMNLJ195	Broiler chicken	SRR20635859	PRJNA316010	SAMN29951211
UMNLJ196	Broiler chicken	SRR20635856	PRJNA316010	SAMN29951212
UMNLJ197	Broiler chicken	SRR20635854	PRJNA316010	SAMN29951213
UMNLJ198	Broiler chicken	SRR20635850	PRJNA316010	SAMN29951214
UMNLJ199	Broiler chicken	SRR20635848	PRJNA316010	SAMN29951215
UMNLJ200	Broiler chicken	SRR20635845	PRJNA316010	SAMN29951216
UMNLJ201	Broiler chicken	SRR20635843	PRJNA316010	SAMN29951217
UMNLJ202	Broiler chicken	SRR20635840	PRJNA316010	SAMN29951218
UMNLJ203	Broiler chicken	SRR20635837	PRJNA316010	SAMN29951219
UMNLJ204	Broiler chicken	SRR20635835	PRJNA316010	SAMN29951220
UMNLJ205	Broiler chicken	SRR20635833	PRJNA316010	SAMN29951221
UMNLJ206	Broiler chicken	SRR20635831	PRJNA316010	SAMN29951222
UMNLJ207	Broiler chicken	SRR20635829	PRJNA316010	SAMN29951223
UMNLJ208	Broiler chicken	SRR20635824	PRJNA316010	SAMN29951224
UMNLJ209	Broiler chicken	SRR20635822	PRJNA316010	SAMN29951225
UMNLJ210	Commercial turkey	SRR20635820	PRJNA316010	SAMN29951226
UMNLJ211	Commercial turkey	SRR20635818	PRJNA316010	SAMN29951227
UMNLJ212	Commercial turkey	SRR20635816	PRJNA316010	SAMN29951228
UMNLJ213	Commercial turkey	SRR20635813	PRJNA316010	SAMN29951229
UMNLJ214	Commercial turkey	SRR20635811	PRJNA316010	SAMN29951230
UMNLJ117	Commercial turkey	SRR20646615	PRJNA316010	SAMN04573241
UMNLJ116	Commercial turkey	SRR20646614	PRJNA316010	SAMN04573240
UMNLJ115	Commercial turkey	SRR20646594	PRJNA316010	SAMN04573239
UMNLJ112	Commercial turkey	SRR20646583	PRJNA316010	SAMN04573236
UMNLJ111	Commercial turkey	SRR20646572	PRJNA316010	SAMN04573235
UMNLJ110	Commercial turkey	SRR20646561	PRJNA316010	SAMN04573234
UMNLJ109	Commercial turkey	SRR20646550	PRJNA316010	SAMN04573233
UMNLJ108	Commercial turkey	SRR20646539	PRJNA316010	SAMN04573232
UMNLJ107	Commercial turkey	SRR20646528	PRJNA316010	SAMN04573231
UMNLJ106	Commercial turkey	SRR20646522	PRJNA316010	SAMN04573230
UMNLJ105	Commercial turkey	SRR20646613	PRJNA316010	SAMN04573229
UMNLJ104	Commercial turkey	SRR20646603	PRJNA316010	SAMN04573228
UMNLJ103	Commercial turkey	SRR20646602	PRJNA316010	SAMN04573227
UMNLJ102	Commercial turkey	SRR20646601	PRJNA316010	SAMN04573226
UMNLJ101	Commercial turkey	SRR20646600	PRJNA316010	SAMN04573225
UMNLJ100	Commercial turkey	SRR20646599	PRJNA316010	SAMN04573224
UMNLJ99	Commercial turkey	SRR20646598	PRJNA316010	SAMN04573223
UMNLJ98	Commercial turkey	SRR20646597	PRJNA316010	SAMN04573222
UMNLJ97	Commercial turkey	SRR20646596	PRJNA316010	SAMN04573221
UMNLJ96	Commercial turkey	SRR20646595	PRJNA316010	SAMN04573220
UMNLJ93	Commercial turkey	SRR20646593	PRJNA316010	SAMN04573217
UMNLJ92	Commercial turkey	SRR20646592	PRJNA316010	SAMN04573216
UMNLJ91	Commercial turkey	SRR20646591	PRJNA316010	SAMN04573215
UMNLJ90	Commercial turkey	SRR20646590	PRJNA316010	SAMN04573214
UMNLJ89	Commercial turkey	SRR20646589	PRJNA316010	SAMN04573213
UMNLJ88	Commercial turkey	SRR20646588	PRJNA316010	SAMN04573212
UMNLJ87	Commercial turkey	SRR20646587	PRJNA316010	SAMN04573211
UMNLJ86	Commercial turkey	SRR20646586	PRJNA316010	SAMN04573210
UMNLJ85	Commercial turkey	SRR20646585	PRJNA316010	SAMN04573209
UMNLJ84	Commercial turkey	SRR20646584	PRJNA316010	SAMN04573208
UMNLJ83	Commercial turkey	SRR20646582	PRJNA316010	SAMN04573207
UMNLJ82	Commercial turkey	SRR20646581	PRJNA316010	SAMN04573206
UMNLJ81	Commercial turkey	SRR20646580	PRJNA316010	SAMN04573205
UMNLJ80	Commercial turkey	SRR20646579	PRJNA316010	SAMN04573204
UMNLJ79	Commercial turkey	SRR20646578	PRJNA316010	SAMN04573203
UMNLJ78	Commercial turkey	SRR20646577	PRJNA316010	SAMN04573202
UMNLJ77	Commercial turkey	SRR20646576	PRJNA316010	SAMN04573201
UMNLJ76	Commercial turkey	SRR20646575	PRJNA316010	SAMN04573200
UMNLJ75	Commercial turkey	SRR20646574	PRJNA316010	SAMN04573199
UMNLJ74	Commercial turkey	SRR20646573	PRJNA316010	SAMN04573198
UMNLJ73	Commercial turkey	SRR20646571	PRJNA316010	SAMN04573197
UMNLJ72	Commercial turkey	SRR20646570	PRJNA316010	SAMN04573196
UMNLJ71	Commercial turkey	SRR20646569	PRJNA316010	SAMN04573195
UMNLJ70	Commercial turkey	SRR20646568	PRJNA316010	SAMN04573194
UMNLJ69	Commercial turkey	SRR20646567	PRJNA316010	SAMN04573193
UMNLJ68	Commercial turkey	SRR20646566	PRJNA316010	SAMN04573192
UMNLJ67	Commercial turkey	SRR20646565	PRJNA316010	SAMN04573191
UMNLJ66	Commercial turkey	SRR20646564	PRJNA316010	SAMN04573190
UMNLJ65	Commercial turkey	SRR20646563	PRJNA316010	SAMN04573189
UMNLJ64	Commercial turkey	SRR20646562	PRJNA316010	SAMN04573188
UMNLJ63	Commercial turkey	SRR20646560	PRJNA316010	SAMN04573187
UMNLJ62	Commercial turkey	SRR20646559	PRJNA316010	SAMN04573186
UMNLJ61	Commercial turkey	SRR20646558	PRJNA316010	SAMN04573185
UMNLJ60	Commercial turkey	SRR20646557	PRJNA316010	SAMN04573184
UMNLJ59	Commercial turkey	SRR20646556	PRJNA316010	SAMN04573183
UMNLJ58	Commercial turkey	SRR20646555	PRJNA316010	SAMN04573182
UMNLJ57	Commercial turkey	SRR20646554	PRJNA316010	SAMN04573181
UMNLJ56	Commercial turkey	SRR20646553	PRJNA316010	SAMN04573180
UMNLJ55	Commercial turkey	SRR20646552	PRJNA316010	SAMN04573179
UMNLJ53	Commercial turkey	SRR20646551	PRJNA316010	SAMN04573177
UMNLJ52	Commercial turkey	SRR20646549	PRJNA316010	SAMN04573176
UMNLJ51	Commercial turkey	SRR20646548	PRJNA316010	SAMN04573175
UMNLJ49	Commercial turkey	SRR20646547	PRJNA316010	SAMN04573173
UMNLJ48	Commercial turkey	SRR20646546	PRJNA316010	SAMN04573172
UMNLJ47	Commercial turkey	SRR20646545	PRJNA316010	SAMN04573171
UMNLJ46	Commercial turkey	SRR20646544	PRJNA316010	SAMN04573170
UMNLJ45	Commercial turkey	SRR20646543	PRJNA316010	SAMN04573169
UMNLJ44	Commercial turkey	SRR20646542	PRJNA316010	SAMN04573168
UMNLJ43	Commercial turkey	SRR20646541	PRJNA316010	SAMN04573167
UMNLJ42	Commercial turkey	SRR20646540	PRJNA316010	SAMN04573166
UMNLJ41	Commercial turkey	SRR20646538	PRJNA316010	SAMN04573165
UMNLJ40	Commercial turkey	SRR20646537	PRJNA316010	SAMN04573164
UMNLJ39	Commercial turkey	SRR20646536	PRJNA316010	SAMN04573163
UMNLJ38	Commercial turkey	SRR20646535	PRJNA316010	SAMN04573162
UMNLJ37	Commercial turkey	SRR20646534	PRJNA316010	SAMN04573161
UMNLJ36	Commercial turkey	SRR20646533	PRJNA316010	SAMN04573160
UMNLJ35	Commercial turkey	SRR20646532	PRJNA316010	SAMN04573159
UMNLJ34	Commercial turkey	SRR20646531	PRJNA316010	SAMN04573158
UMNLJ33	Commercial turkey	SRR20646530	PRJNA316010	SAMN04573157
UMNLJ32	Commercial turkey	SRR20646529	PRJNA316010	SAMN04573156
UMNLJ31	Commercial turkey	SRR20646527	PRJNA316010	SAMN04573155
UMNLJ30	Commercial turkey	SRR20646524	PRJNA316010	SAMN04573154
UMNLJ29	Commercial turkey	SRR20646525	PRJNA316010	SAMN04573153
UMNLJ28	Commercial turkey	SRR20646526	PRJNA316010	SAMN04573152
UMNLJ27	Commercial turkey	SRR20646516	PRJNA316010	SAMN04573151
UMNLJ26	Commercial turkey	SRR20646517	PRJNA316010	SAMN04573150
UMNLJ25	Commercial turkey	SRR20646518	PRJNA316010	SAMN04573149
UMNLJ24	Commercial turkey	SRR20646519	PRJNA316010	SAMN04573148
UMNLJ23	Commercial turkey	SRR20646520	PRJNA316010	SAMN04573147
UMNLJ20	Commercial turkey	SRR20646521	PRJNA316010	SAMN04573144
UMNLJ19	Commercial turkey	SRR20646523	PRJNA316010	SAMN04573143
UMNLJ18	Commercial turkey	SRR20646507	PRJNA316010	SAMN04573142
UMNLJ17	Commercial turkey	SRR20646508	PRJNA316010	SAMN04573141
UMNLJ16	Commercial turkey	SRR20646509	PRJNA316010	SAMN04573140
UMNLJ15	Commercial turkey	SRR20646510	PRJNA316010	SAMN04573139
UMNLJ14	Commercial turkey	SRR20646511	PRJNA316010	SAMN04573138
UMNLJ13	Commercial turkey	SRR20646512	PRJNA316010	SAMN04573137
UMNLJ12	Commercial turkey	SRR20646513	PRJNA316010	SAMN04573136
UMNLJ11	Commercial turkey	SRR20646514	PRJNA316010	SAMN04573135
UMNLJ10	Commercial turkey	SRR20646515	PRJNA316010	SAMN04573134
UMNLJ9	Commercial turkey	SRR20646612	PRJNA316010	SAMN04573133
UMNLJ8	Commercial turkey	SRR20646611	PRJNA316010	SAMN04573132
UMNLJ7	Commercial turkey	SRR20646610	PRJNA316010	SAMN04573131
UMNLJ6	Commercial turkey	SRR20646609	PRJNA316010	SAMN04573130
UMNLJ5	Commercial turkey	SRR20646608	PRJNA316010	SAMN04573129
UMNLJ4	Commercial turkey	SRR20646607	PRJNA316010	SAMN04573128
UMNLJ3	Commercial turkey	SRR20646606	PRJNA316010	SAMN04573127
UMNLJ2	Commercial turkey	SRR20646605	PRJNA316010	SAMN04573126
UMNLJ1	Commercial turkey	SRR20646604	PRJNA316010	SAMN04573125

## Sheet: BATC_Adhesion
ID	Clade	Percent Adhesion to BATC cells
UMNLJ102	A.1	83.1601
UMNLJ104	A.1	85.6764
UMNLJ107	A.2	83.2544
UMNLJ109	A.1	79.0943
UMNLJ110	A.2	88.1805
UMNLJ111	A.1	79.3922
UMNLJ112	A.1	88.094
UMNLJ113	A.2	89.356
UMNLJ114	A.2	71.9776
UMNLJ117	A.1	85.5928
UMNLJ17	A.4	89.8506
UMNLJ21	A.4	81.418
UMNLJ51	A.4	78.3934
UMNLJ65	A.3	85.0439
UMNLJ68	A.5	83.3476
UMNLJ70	A.4	79.4881
UMNLJ71	A.5	80.5557
UMNLJ72	A.4	89.631
UMNLJ86	A.2	80.0205
UMNLJ94	A.1	87.4149
UMNLJ96	A.1	88.546

## Sheet: Acid_Growth
ID	Clade	Percent AUC Growth in a pH of 2	Percent AUC Growth in a pH of 3	Percent AUC Growth in a pH of 4
UMNLJ100	A.2	34.0751	33.6243	36.1335
UMNLJ101	A.1	23.6525	14.7597	9.85257
UMNLJ102	A.1	40.319	35.3218	12.7624
UMNLJ103	A.1	1.86519	12.7055	11.2159
UMNLJ104	A.1	17.3285	8.35624	12.7097
UMNLJ105	A.1	33.3486	23.4629	16.6257
UMNLJ106	A.1	4.39981	5.93325	7.87473
UMNLJ107	A.2	2.73228	14.635	5.15525
UMNLJ108	A.1	31.1192	28.9486	14.0937
UMNLJ109	A.1	18.0667	17.52	17.3868
UMNLJ11	A.4	39.601	23.4274	22.6836
UMNLJ110	A.2	33.2809	28.5409	26.2419
UMNLJ111	A.1	10.6059	9.92332	15.9079
UMNLJ112	A.1	30.0277	30.1727	30.4581
UMNLJ113	A.2	21.2715	15.1295	6.81473
UMNLJ114	A.2	19.8763	16.5492	29.1798
UMNLJ115	A.2	31.4309	25.8716	14.0862
UMNLJ116	A.1	17.4339	25.8302	9.10262
UMNLJ117	A.1	39.2482	34.6261	13.2932
UMNLJ12	A.4	28.4893	24.8501	25.7512
UMNLJ17	A.4	26.111	32.9441	20.8103
UMNLJ2	A.4	18.8157	27.8502	22.45
UMNLJ20	A.4	37.5915	24.8767	24.0488
UMNLJ21	A.4	38.7196	21.8151	23.8758
UMNLJ22	A.4	29.4937	15.4574	18.8698
UMNLJ23	A.4	38.406	22.7836	22.0238
UMNLJ24	A.4	34.8745	18.2412	34.536
UMNLJ26	A.4	22.7086	9.03166	23.0962
UMNLJ27	A.4	23.108	27.7918	22.7416
UMNLJ28	A.4	24.9424	16.8112	15.0969
UMNLJ29	A.4	23.555	14.484	22.6019
UMNLJ31	A.4	27.2914	23.0254	23.7496
UMNLJ32	A.4	34.7728	20.0101	30.3692
UMNLJ33	A.4	25.2633	15.6225	35.4329
UMNLJ34	A.4	23.3693	17.8458	39.477
UMNLJ35	A.4	20.734	12.3101	31.8196
UMNLJ36	A.4	32.0273	16.0521	24.8003
UMNLJ37	A.4	44.8885	25.3542	35.5558
UMNLJ38	A.4	37.1277	19.2624	21.3773
UMNLJ39	A.4	34.1926	14.32	23.604
UMNLJ40	A.4	29.2875	6.56944	18.1128
UMNLJ41	A.4	35.8265	10.3369	20.0684
UMNLJ42	A.4	32.2576	23.3637	16.0039
UMNLJ43	A.4	20.8009	8.0661	7.86624
UMNLJ45	A.4	19.3053	9.17121	16.3125
UMNLJ46	A.4	32.0146	17.5014	19.9338
UMNLJ51	A.4	28.253	13.018	34.2869
UMNLJ56	A.4	13.4654	2.35978	7.34273
UMNLJ6	A.4	27.5036	23.5911	14.2716
UMNLJ62	A.4	24.4298	14.8706	13.8225
UMNLJ63	A.4	19.4364	11.0326	20.6066
UMNLJ64	A.3	17.8981	15.9668	15.0258
UMNLJ65	A.3	26.6798	16.9366	17.1359
UMNLJ68	A.5	16.4442	16.0627	11.4454
UMNLJ7	A.4	30.3037	16.1997	26.3677
UMNLJ70	A.4	35.2089	20.9357	11.5463
UMNLJ71	A.5	21.8131	24.5168	16.2539
UMNLJ72	A.4	22.5805	16.5067	18.7853
UMNLJ73	A.4	14.8877	11.1209	19.8001
UMNLJ74	A.5	29.7761	21.4336	20.4857
UMNLJ77	A.1	12.3075	14.5303	12.6745
UMNLJ78	A.2	13.7409	3.01908	25.8282
UMNLJ79	A.1	20.5889	26.3315	17.7372
UMNLJ8	A.4	37.5087	27.6648	31.1888
UMNLJ80	A.1	25.9938	22.1011	14.6608
UMNLJ81	A.1	9.75738	7.31897	13.5869
UMNLJ82	A.2	9.51324	16.9185	19.9302
UMNLJ83	A.2	28.1002	30.1517	36.9735
UMNLJ84	A.2	6.96623	33.0293	24.0336
UMNLJ85	A.1	12.9347	21.8926	15.1319
UMNLJ86	A.2	0.243798	23.4805	23.3623
UMNLJ87	A.2	0.955365	23.4315	25.9532
UMNLJ88	A.1	16.0487	11.9414	13.463
UMNLJ89	A.2	7.05286	30.6046	30.7697
UMNLJ9	A.4	37.9054	19.3007	36.7881
UMNLJ90	A.1	1.33508	10.2002	14.3776
UMNLJ91	A.1	30.9569	12.2129	18.7425
UMNLJ92	A.2	41.2815	38.1175	28.2085
UMNLJ93	A.2	17.6266	26.7153	24.8245
UMNLJ94	A.1	5.99867	20.0379	8.3373
UMNLJ95	A.1	13.5683	37.3711	15.5888
UMNLJ96	A.1	10.9503	37.8317	20.4926
UMNLJ97	A.1	20.0611	32.7444	15.6907
UMNLJ98	A.1	28.5232	26.1541	15.1895
UMNLJ99	A.1	20.9193	37.347	13.0623

## Sheet: Bile_Growth
ID	Clade	Percent AUC Growth in 0.03% bile	Percent AUC Growth in 0.15% bile	Percent AUC Growth in 0.3% bile
UMNLJ100	A.2	60.9233	NA	NA
UMNLJ101	A.1	54.7166	48.7831	1.38913
UMNLJ102	A.1	55.1103	NA	NA
UMNLJ103	A.1	89.5932	NA	NA
UMNLJ104	A.1	66.1256	NA	NA
UMNLJ105	A.1	93.1699	NA	NA
UMNLJ106	A.1	73.6094	16.2032	1.39745
UMNLJ107	A.2	85.6463	7.9894	0.619281
UMNLJ108	A.1	80.5841	NA	NA
UMNLJ109	A.1	99.068	NA	NA
UMNLJ11	A.4	98.2012	NA	NA
UMNLJ110	A.2	68.1047	NA	NA
UMNLJ111	A.1	74.7991	52.4352	4.09822
UMNLJ112	A.1	91.3618	58.3317	12.1057
UMNLJ113	A.2	65.5576	53.6125	2.72065
UMNLJ114	A.2	51.127	41.3762	3.06355
UMNLJ115	A.2	98.0476	NA	NA
UMNLJ116	A.1	69.1369	54.2416	4.15835
UMNLJ117	A.1	97.8309	26.6031	3.59041
UMNLJ12	A.4	52.6946	NA	NA
UMNLJ17	A.4	81.4172	NA	NA
UMNLJ2	A.4	89.2191	NA	NA
UMNLJ20	A.4	94.0134	NA	NA
UMNLJ21	A.4	102.308	55.9914	3.08437
UMNLJ22	A.4	95.7419	60.72	1.81525
UMNLJ23	A.4	80.8184	NA	NA
UMNLJ24	A.4	82.0043	NA	NA
UMNLJ26	A.4	62.2065	NA	NA
UMNLJ27	A.4	61.0597	NA	NA
UMNLJ28	A.4	72.6451	NA	NA
UMNLJ29	A.4	46.1671	NA	NA
UMNLJ31	A.4	60.9437	NA	NA
UMNLJ32	A.4	76.8012	NA	NA
UMNLJ33	A.4	56.9754	NA	NA
UMNLJ34	A.4	65.9667	NA	NA
UMNLJ35	A.4	83.6543	NA	NA
UMNLJ36	A.4	74.6707	NA	NA
UMNLJ37	A.4	99.7395	NA	NA
UMNLJ38	A.4	92.6951	NA	NA
UMNLJ39	A.4	87.3837	NA	NA
UMNLJ40	A.4	90.3664	NA	NA
UMNLJ41	A.4	92.3385	NA	NA
UMNLJ42	A.4	101.261	NA	NA
UMNLJ43	A.4	72.673	NA	NA
UMNLJ45	A.4	88.3883	NA	NA
UMNLJ46	A.4	87.9578	NA	NA
UMNLJ51	A.4	89.0626	54.4776	2.21511
UMNLJ56	A.4	55.0494	NA	NA
UMNLJ6	A.4	87.4451	54.6934	2.32973
UMNLJ62	A.4	90.2776	20.4887	5.6094
UMNLJ63	A.4	82.7215	NA	NA
UMNLJ64	A.3	54.1561	NA	NA
UMNLJ65	A.3	80.3426	15.1562	0.771088
UMNLJ68	A.5	82.9409	NA	NA
UMNLJ7	A.4	90.1785	NA	NA
UMNLJ70	A.4	89.467	29.9921	2.90758
UMNLJ71	A.5	74.2138	40.8981	1.83481
UMNLJ72	A.4	90.2805	20.3664	3.23568
UMNLJ73	A.4	79.1724	NA	NA
UMNLJ74	A.5	61.159	NA	NA
UMNLJ77	A.1	64.6228	NA	NA
UMNLJ78	A.2	40.2204	NA	NA
UMNLJ79	A.1	73.2179	NA	NA
UMNLJ8	A.4	96.1665	NA	NA
UMNLJ80	A.1	73.2924	NA	NA
UMNLJ81	A.1	44.9237	NA	NA
UMNLJ82	A.2	60.9529	NA	NA
UMNLJ83	A.2	72.5316	NA	NA
UMNLJ84	A.2	76.731	NA	NA
UMNLJ85	A.1	84.037	NA	NA
UMNLJ86	A.2	80.9081	NA	NA
UMNLJ87	A.2	56.7631	6.27261	0.950396
UMNLJ88	A.1	75.8405	NA	NA
UMNLJ89	A.2	82.2114	NA	NA
UMNLJ9	A.4	74.2842	NA	NA
UMNLJ90	A.1	96.8401	NA	NA
UMNLJ91	A.1	88.3174	NA	NA
UMNLJ92	A.2	55.5581	NA	NA
UMNLJ93	A.2	67.8357	NA	NA
UMNLJ94	A.1	78.8814	41.2152	2.08093
UMNLJ95	A.1	73.044	NA	NA
UMNLJ96	A.1	86.7115	NA	NA
UMNLJ97	A.1	69.0532	NA	NA
UMNLJ98	A.1	48.6119	NA	NA
UMNLJ99	A.1	87.1418	NA	NA

## Sheet: Bile_Salt_Hydrolase_Activity
ID	Clade	Bile Salt Hydrolase Activity
UMNLJ100	A.2	Positive
UMNLJ101	A.1	Positive
UMNLJ102	A.1	Positive
UMNLJ103	A.1	Positive
UMNLJ104	A.1	Positive
UMNLJ105	A.1	Positive
UMNLJ106	A.1	Positive
UMNLJ107	A.2	Positive
UMNLJ108	A.1	Positive
UMNLJ109	A.1	Positive
UMNLJ11	A.4	Negative
UMNLJ110	A.2	Positive
UMNLJ111	A.1	Positive
UMNLJ112	A.1	Positive
UMNLJ113	A.2	Positive
UMNLJ114	A.2	Positive
UMNLJ115	A.2	Negative
UMNLJ116	A.1	Positive
UMNLJ117	A.1	Positive
UMNLJ12	A.4	Positive
UMNLJ17	A.4	Positive
UMNLJ2	A.4	Negative
UMNLJ20	A.4	Negative
UMNLJ21	A.4	Negative
UMNLJ22	A.4	Negative
UMNLJ23	A.4	Negative
UMNLJ24	A.4	Negative
UMNLJ26	A.4	Positive
UMNLJ27	A.4	Positive
UMNLJ28	A.4	Positive
UMNLJ29	A.4	Positive
UMNLJ31	A.4	Positive
UMNLJ32	A.4	Negative
UMNLJ33	A.4	Negative
UMNLJ34	A.4	Negative
UMNLJ35	A.4	Negative
UMNLJ36	A.4	Negative
UMNLJ37	A.4	Negative
UMNLJ38	A.4	Negative
UMNLJ39	A.4	Negative
UMNLJ40	A.4	Negative
UMNLJ41	A.4	Negative
UMNLJ42	A.4	Negative
UMNLJ43	A.4	Positive
UMNLJ45	A.4	Negative
UMNLJ46	A.4	Negative
UMNLJ51	A.4	Positive
UMNLJ56	A.4	Negative
UMNLJ6	A.4	Negative
UMNLJ62	A.4	Negative
UMNLJ63	A.4	Negative
UMNLJ64	A.3	Positive
UMNLJ65	A.3	Negative
UMNLJ68	A.5	Positive
UMNLJ7	A.4	Negative
UMNLJ70	A.4	Negative
UMNLJ71	A.5	Positive
UMNLJ72	A.4	Negative
UMNLJ73	A.4	Negative
UMNLJ74	A.5	Positive
UMNLJ77	A.1	Positive
UMNLJ78	A.2	Positive
UMNLJ79	A.1	Positive
UMNLJ8	A.4	Negative
UMNLJ80	A.1	Positive
UMNLJ81	A.1	Positive
UMNLJ82	A.2	Positive
UMNLJ83	A.2	Positive
UMNLJ84	A.2	Positive
UMNLJ85	A.1	Positive
UMNLJ86	A.2	Negative
UMNLJ87	A.2	Positive
UMNLJ88	A.1	Positive
UMNLJ89	A.2	Positive
UMNLJ9	A.4	Negative
UMNLJ90	A.1	Positive
UMNLJ91	A.1	Positive
UMNLJ92	A.2	Positive
UMNLJ93	A.2	Negative
UMNLJ94	A.1	Positive
UMNLJ95	A.1	Positive
UMNLJ96	A.1	Positive
UMNLJ97	A.1	Positive
UMNLJ98	A.1	Positive
UMNLJ99	A.1	Positive

## Sheet: Broiler_trial_data
	Control	Turkey UMNLJ21 probiotic	Chicken LJ probiotic #1	Chicken LJ probiotic #2	P value
Livability Days 0-7 (%)	98.7 ± 1.3	98.1 ± 1.4	100 ± 0.0	98.7 ± 0.9	0.6777
Livability Days 0-14	98.7 ± 1.3	95.5 ± 1.8	98.1 ± 1.0	97.4 ± 1.1	0.4393
Livability Days 0-28	98.1 ± 1.4	93.6 ± 1.6	95.5 ± 2.0	95.5 ± 1.5	0.3347
Livability Days 0-35	93.6 ± 2.1	89.1 ± 2.0	92.9 ± 2.4	92.3 ± 1.6	0.4689
Livability Days 0-42	92.3 ± 1.9	87.8 ± 2.6	91.7 ± 2.6	89.7 ± 2.2	0.636
	Control	Turkey UMNLJ21 probiotic	Chicken LJ probiotic #1	Chicken LJ probiotic #2	P value
ADFI Days 0-7	19 ± 0.3	19.5 ± 0.4	19.8 ± 0.3	19.5 ± 0.3	0.5977
ADFI Days 7-14	52 ± 0.6	51.1 ± 1	52 ± 0.7	53.1 ± 0.4	0.3817
ADFI Days 14-28	117.1 ± 1.2	114.8 ± 2.1	117.8 ± 1.6	118.2 ± 1.6	0.6159
ADFI Days 28-35	171.1 ± 3.4	168.6 ± 4.5	176.3 ± 3.4	172.8 ± 1.8	0.5107
ADFI Days 35-42	185.9 ± 3.2	185.9 ± 3.5	185.6 ± 3.8	185.6 ± 3.1	0.7169
